# Supplementary material for: Targeted Exome Sequencing Integrated with Clinicopathological Information Reveals Novel and Rare Mutations in Atypical, Suspected and Unknown Cases of Alport Syndrome or Proteinuria
Source: PLoS One. 2013 Oct 10;8(10):e76360. doi: 10.1371/journal.pone.0076360 (PMC3794937; doi:10.1371/journal.pone.0076360)
Supplement: Table S1 — List of 292 candidate genes shortlisted for exome sequencing studies in the patient with VUR and proteinuria. (XLS) [file pone.0076360.s001.xls]

## Sheet: Sheet1
Supplemental Table S1. List of 292 candidate genes shortlisted for exome sequencing studies
List of Genes
ABCA7
ACE
ACTN4
ACVR2B
ADD1
ADRA1A
ADRA1B
AGER
AGT
AGTR1
AGTR2
AGTRAP
AGXT
ALMS1
APOE
APRT
AQP11
AQP2
ARG2
ARHGDIA
ARID5B
ARL3
ASIP
AXIN2
BAT3
BBX
BCAT2
BCL2
BDKRB2
BICC1
BMP4
BMP5
BMP7
BMPER
BMPR1A
BRPF1
CA2
CCNB1
CCND1
CD2AP
CDC73
CDH11
CDH4
CDH6
CDKN1C
CEP290
CITED1
COL4A3
COL4A4
COL4A5
CRIM1
CRLF1
CRP
CTNNB1
CTNNBIP1
CUX1
CXCR4
CYS1
DCN
DICER1
DLG1
DLL1
DPF3
DRD1
DUSP6
E2F8
ECT2
EGF
EGFR
EMX2
EPAS1
EPHA3
EPO
ERAP1
ETV4
ETV5
EYA1
FAIM2
FAS
FAT4
FGF10
FGF7
FGF8
FGF9
FGFR1
FGFR2
FJX1
FLCN
FMN1
FOXC1
FOXC2
FOXD1
FRAS1
FREM1
FYN
FZD1
FZD2
FZD7
G6PC
GAB1
GAB2
GATA2
GATA3
GCDH
GDF11
GDNF
GFRA1
GLCE
GLIS2
GNAS
GPC3
GREM1
GRIP1
GRK4
GSK3B
HCN3
HELLS
HES1
HES5
HIF1A
HMOX1
HNF1A
HNF1B
HOXA10
HOXA11
HOXB7
HOXC11
HOXC5
HOXD10
HOXD11
HOXD9
HP
HPS1
HS2ST1
HSD11B2
ID2
IFT20
IFT88
IGF2R
IHH
ILF3
ILK
INF2
INVS
IQCB1
ITGA3
ITGA8
ITGB1
JAG1
KAL1
KCP
KDR
KIF3A
KIF3B
KIRREL
LAMA5
LAMC1
LEF1
LGR4
LHX1
LIN7C
LMX1B
LOXL1
LRP4
MAL
MAPK8
MEIS2
MEOX1
MET
MMP14
MMP9
MPV17
MTHFR
MTHFS
MTM1
MYB
MYCN
MYH2
MYH9
NCAPH
NCK1
NEK8
NFAT5
NFATC1
NFATC2
NFIA
NOS1
NOS3
NOTCH1
NOTCH2
NPHP1
NPHP3
NPHP4
NPHS1
NPHS2
NPNT
NRTN
NTRK2
OFD1
OSR1
PAX2
PAX8
PAXIP1
PCSK5
PDGFB
PDGFRA
PDS5A
PDS5B
PKD1
PKD2
PKHD1
PLCE1
PLXNB1
POU3F3
PPARG
PPP3CA
PPP3CB
PSAP
PTEN
PTGIS
PTGS2
PTK7
PTPRD
PTPRF
PTPRO
PTPRS
RANGAP1
RARA
RARB
RARG
REN
RET
ROBO2
RPGRIP1L
RXRB
SALL1
SALL2
SALL4
SCGB1A1
SDC2
SERPINE1
SGPL1
SHH
SIX1
SIX2
SLC37A4
SLC3A1
SLIT2
SLIT3
SMAD4
SNRPD3
SOD2
SOX9
SPRED2
SPRY1
SPRY2
SPRY4
STAT3
SULF1
SULF2
TBX18
TCF21
TENC1
TFAP2A
TGFB1
TIPARP
TLE4
TLX1
TNS1
TP53
TSC1
TSC2
TSHZ3
UPK1A
UPK1B
UPK2
UPK3A
UPK3B
VDR
VEGFA
VSX2
WNT11
WNT4
WNT7B
WNT9B
WT1
WWTR1
XPNPEP3
XYLT2
YES1
YY1
ZNF219
