# Supplementary material for: Targeted Exome Sequencing Integrated with Clinicopathological Information Reveals Novel and Rare Mutations in Atypical, Suspected and Unknown Cases of Alport Syndrome or Proteinuria
Source: PLoS One. 2013 Oct 10;8(10):e76360. doi: 10.1371/journal.pone.0076360 (PMC3794937; doi:10.1371/journal.pone.0076360)
Supplement: Table S2 — List of primers for validation of COL4A3, SALL2, MYH9 and APOL1 gene variations using Sanger sequencing. (XLS) [file pone.0076360.s002.xls]

## Sheet: Sheet1
Supplemental Table S2. Primer list for Sanger Sequencing validation of COL4A3, SALL2, MYH9 and APOL1 Gene variations
Amplicon Name	Forward Primer Sequence (5' to 3')	Reverse Primer Sequence (5' to 3')
COL4A3_G695R	TGGGCGACAGACCGAAACTCC	TGCGCCTGGCCAGAAAACAT
COL4A3_L1474P	TACTGTTTGGCCATTTTTAT	CAGGCCAGTGTTTTATTTG
SALL2_G792R	CCGGGGCAGGGAGTTTC	CCTTCTGGGGTGAGTGCTGAT
MYH9_L46F	GTGTGGCTGACGTAGTTGTATGTA	GTAGATGAGCCCTGAGTAGTAACG
APOL1_I/D_rs71785313	TGAAAGCGGTGAACAGGTGGAGA	AAATTAGCTGGGCATGGTGGTAGG
