# Supplementary material for: Targeted Exome Sequencing Integrated with Clinicopathological Information Reveals Novel and Rare Mutations in Atypical, Suspected and Unknown Cases of Alport Syndrome or Proteinuria
Source: PLoS One. 2013 Oct 10;8(10):e76360. doi: 10.1371/journal.pone.0076360 (PMC3794937; doi:10.1371/journal.pone.0076360)
Supplement: Table S3 — List of 19 candidate genes shortlisted for custom multiindexed exome sequencing.able. (XLSX) [file pone.0076360.s003.xlsx]

## Sheet: Sheet1
Supplemental Table S3. List of 19 candidate genes shortlisted for custom multiindexed exome sequencing
Gene Name
ACTN4
TRPV5
TRPV6
TRPV1
MYH9
APOE
VEGFA
WT1
NPHS1
NPHS2
LAMA5
LAMB2
ITGA1
CD2AP
PLCE1
APOL1
COL4A3
COL4A4
COL4A5
