# Supplementary material for: Targeted Exome Sequencing Integrated with Clinicopathological Information Reveals Novel and Rare Mutations in Atypical, Suspected and Unknown Cases of Alport Syndrome or Proteinuria
Source: PLoS One. 2013 Oct 10;8(10):e76360. doi: 10.1371/journal.pone.0076360 (PMC3794937; doi:10.1371/journal.pone.0076360)
Supplement: Table S4 — Coverage metrics for 19 gene custom exomes nex-gen sequencing in patients with suspected Alports. (XLSX) [file pone.0076360.s004.xlsx]

## Sheet: Sheet1
Supplemental Table S4. Exome coverage statistics of the 19 gene custom Exome for familial proteinuria					Supplemental Table S4 (contd). Exome coverage statistics of the 19 gene custom Exome for familial proteinuria
Sample DNA ID	K1103018	K1102874	K1102599	K1102873	Sample DNA ID	K1102872	K1103022	K0803102	K0803098
Participant ID	07-0430-01559	07-0430-00730	07-0430-02009	07-0430-01590	Participant ID	07-0430-01724	07-0430-00597	07-0430-00099	07-0430-00033
Sample statistics:					Sample statistics:
Reads	7,436,276 (8.1%)	7,681,480 (8.4%)	5,634,898 (6.2%)	6,703,850 (7.3%)	Reads	4,610,540 (5.0%)	4,666,224 (5.1%)	6,295,140 (6.9%)	6,905,510 (7.6%)
Read pairs	3718138	3840740	2817449	3351925	Read pairs	2305270	2333112	3147570	3452755
Aligned read pairs	3601563	3757699	2769170	3292492	Aligned read pairs	2253014	2278145	3084052	3318194
Total mapped reads	7,291,817 (98.06%)	7,602,349 (98.97%)	5,584,642 (99.11%)	6,650,655 (99.21%)	Total mapped reads	4,557,790 (98.86%)	4,617,232 (98.95%)	6,243,353 (99.18%)	6,833,394 (98.96%)
Percent of mapped reads in exome	0.3656	0.6413	0.6651	0.7254	Percent of mapped reads in exome	0.6757	0.6611	0.7169	0.6896
Exome Coverage					Exome Coverage
% of exome ≥ 5X	0.9997	0.9999	0.9997	0.9998	% of exome ≥ 5X	0.9993	0.9993	0.9997	0.999
% of exome ≥ 10X	0.999	0.9993	0.999	0.9993	% of exome ≥ 10X	0.9991	0.9989	0.9992	0.9992
% of exome ≥ 25X	0.998	0.9982	0.9983	0.9985	% of exome ≥ 25X	0.9981	0.9981	0.9983	0.9981
% of exome ≥ 200X	0.9691	0.9806	0.9768	0.9817	% of exome ≥ 200X	0.973	0.973	0.9802	0.979
Number of exome SNPs	201	176	213	224	Number of exome SNPs	192	194	258	283
Number of novel SNPs	8	1	5	5	Number of novel SNPs	7	8	14	8
Non-synonymous SNPs	30	27	29	35	Non-synonymous SNPs	27	29	35	41
Sample DNA ID	K0803097	K1103020	K1103019	K0803105	Sample DNA ID	K1102875	K1102869
Participant ID	07-0430-00016	07-0430-02027	07-0430-01722	07-0430-00048	Participant ID	07-0430-01161	07-0430-01196
Sample statistics:					Sample statistics:
Reads	5,967,558 (6.5%)	5,870,032 (6.4%)	8,963,068 (9.8%)	4,772,548 (5.2%)	Reads	5,790,720 (6.3%)	4,381,632 (4.8%)
Read pairs	2983779	2935016	4481534	2386274	Read pairs	2895360	2190816
Aligned read pairs	2886324	2869832	4397891	2329796	Aligned read pairs	2847907	2161301
Total mapped reads	5,860,889 (98.21%)	5,828,346 (99.29%)	8,881,931 (99.09%)	4,733,565 (99.18%)	Total mapped reads	5,747,689 (99.26%)	4,348,535 (99.24%)
Percent of mapped reads in exome	0.4281	0.7191	0.7202	0.6972	Percent of mapped reads in exome	0.7109	0.739
Exome Coverage					Exome Coverage
% of exome ≥ 5X	0.9999	0.9999	0.999	0.9994	% of exome ≥ 5X	0.9995	0.9993
% of exome ≥ 10X	0.9996	0.999	0.9998	0.9993	% of exome ≥ 10X	0.9992	0.9986
% of exome ≥ 25X	0.9977	0.9988	0.999	0.9975	% of exome ≥ 25X	0.9983	0.9969
% of exome ≥ 200X	0.9649	0.9835	0.9868	0.9716	% of exome ≥ 200X	0.9795	0.9675
Number of exome SNPs	290	255	195	244	Number of exome SNPs	221	253
Number of novel SNPs	13	5	6	7	Number of novel SNPs	4	3
Non-synonymous SNPs	41	39	25	36	Non-synonymous SNPs	34	35
